# Supplementary material for: ﻿Two new species of Hymenagaricus (Agaricales, Agaricaceae) from Oman, based on morphology and molecular phylogeny
Source: MycoKeys. 2024 Apr 17;105:1–19. doi: 10.3897/mycokeys.105.113591 (PMC11043651; doi:10.3897/mycokeys.105.113591)
Supplement: XML Treatment for Hymenagaricus wadijarzeezicus [file mycokeys.105.113591-treatment1.xml]

<!DOCTYPE tp:taxon-treatment
  PUBLIC "-//TaxonX//DTD Taxonomic Treatment Publishing DTD v0 20100105//EN" "tax-treatment-NSO.dtd">
<tp:taxon-treatment xmlns:tp="http://www.plazi.org/taxpub"><tp:treatment-meta><kwd-group><label>Taxon classification</label><kwd>
                <named-content content-type="kingdom">Fungi</named-content>
              </kwd><kwd>
                <named-content content-type="order">Agaricales</named-content>
              </kwd><kwd>
                <named-content content-type="family">Agaricaceae</named-content>
              </kwd></kwd-group><mixed-citation publication-type="journal"><person-group><name><surname>Hussain</surname><given-names>Shah</given-names></name><name><surname>Al-Kharousi</surname><given-names>Moza</given-names></name><name><surname>Al-Maqbali</surname><given-names>Dua’a</given-names></name><name><surname>Al-Owaisi</surname><given-names>Arwa A.</given-names></name><name><surname>Velazhahan</surname><given-names>Rethinasamy</given-names></name><name><surname>Al-Yahya’ei</surname><given-names>Mohamed N.</given-names></name><name><surname>Al-Sadi</surname><given-names>Abdullah M.</given-names></name></person-group><article-title>﻿Two new species of <italic><tp:taxon-name><tp:taxon-name-part taxon-name-part-type="genus" reg="Hymenagaricus">Hymenagaricus</tp:taxon-name-part></tp:taxon-name></italic> (<tp:taxon-name><tp:taxon-name-part taxon-name-part-type="order">Agaricales</tp:taxon-name-part></tp:taxon-name>, <tp:taxon-name><tp:taxon-name-part taxon-name-part-type="family">Agaricaceae</tp:taxon-name-part></tp:taxon-name>) from Oman, based on morphology and molecular phylogeny</article-title><source>MycoKeys</source><day>17</day><month>04</month><year>2024</year><volume>105</volume><fpage>1</fpage><lpage>19</lpage><pub-id pub-id-type="doi">10.3897/mycokeys.105.113591</pub-id></mixed-citation></tp:treatment-meta><tp:nomenclature><label>﻿</label><tp:taxon-name>
              <object-id xmlns:xlink="http://www.w3.org/1999/xlink" content-type="arpha" xlink:type="simple">13253B07-3074-51BD-93B8-51361F369CDE</object-id>
              <tp:taxon-name-part taxon-name-part-type="genus" reg="Hymenagaricus">Hymenagaricus</tp:taxon-name-part>
              <tp:taxon-name-part taxon-name-part-type="species" reg="wadijarzeezicus">wadijarzeezicus</tp:taxon-name-part>
              <object-id xmlns:xlink="http://www.w3.org/1999/xlink" content-type="mycobank" xlink:type="simple">850249</object-id>
            </tp:taxon-name><tp:taxon-authority>Al‐Sadi, Al-Yahya’ei, A. Al-Owaisi &amp; S. Hussain</tp:taxon-authority><tp:taxon-status xmlns:xlink="http://www.w3.org/1999/xlink" xlink:type="simple">sp. nov.</tp:taxon-status><xref ref-type="fig" rid="F2">Figs 2</xref><xref ref-type="fig" rid="F3">, 3</xref><xref ref-type="fig" rid="F4">, 4</xref></tp:nomenclature><tp:treatment-sec sec-type="diagnosis" id="SECID0EI1BG"><title>Diagnosis.</title><p>The new species <italic><tp:taxon-name><tp:taxon-name-part taxon-name-part-type="genus" reg="Hymenagaricus">Hymenagaricus</tp:taxon-name-part><tp:taxon-name-part taxon-name-part-type="species" reg="wadijarzeezicus">wadijarzeezicus</tp:taxon-name-part></tp:taxon-name></italic> can be differentiated from other species of the genus by its unique whitish woolly veil, covering both the cap and the stipe surfaces.</p></tp:treatment-sec><tp:treatment-sec sec-type="Holotype" id="SECID0E42BG"><title>Holotype.</title><p>Sultanate of Oman: Dhofar, Salalah, Wadi Jarzeez, on termite mounds, under the trees of <italic><tp:taxon-name><tp:taxon-name-part taxon-name-part-type="genus" reg="Anogeissus">Anogeissus</tp:taxon-name-part><tp:taxon-name-part taxon-name-part-type="species" reg="dhofarica">dhofarica</tp:taxon-name-part></tp:taxon-name></italic>, 11 August 2022, S. Hussain, A. Al-Owaisi &amp; Al-Yahya’ei, JRZ2-22-013 (holotype Mawarid-JRZ2-22-013), GenBank accession: <abbrev xmlns:xlink="http://www.w3.org/1999/xlink" xlink:title="internal transcribed spacer" id="ABBRID0EO3BG" xlink:type="simple">ITS</abbrev> = <ext-link xmlns:xlink="http://www.w3.org/1999/xlink" ext-link-type="gen" xlink:href="OR612999" xlink:type="simple">OR612999</ext-link>, 28S = <ext-link xmlns:xlink="http://www.w3.org/1999/xlink" ext-link-type="gen" xlink:href="OR613019" xlink:type="simple">OR613019</ext-link>, EF-1α = <ext-link xmlns:xlink="http://www.w3.org/1999/xlink" ext-link-type="gen" xlink:href="OR729599" xlink:type="simple">OR729599</ext-link>.</p></tp:treatment-sec><tp:treatment-sec sec-type="etymology" id="SECID0EB4BG"><title>Etymology.</title><p>The specific epithet ‘<italic>wadijarzeezicus</italic>’ refers to the valley Jarzeez in the south of Oman, where the holotype was found.</p></tp:treatment-sec><tp:treatment-sec sec-type="description" id="SECID0ER4BG"><title>Description.</title><p><bold><italic>Basidiomata</italic></bold> small to medium-sized. <bold><italic>Pileus</italic></bold> 30–80 mm in diam., at the young stage, broadly ovoid to parabolic, covered completely by a smooth, pale brownish pellicle; at mature stage, pulvinate to convex, pellicle disrupting except at the centre where it is retained as one large, smooth, brownish squamule, surface is woolly, covered with whitish, strigose to villose or floccose veil towards the margin; margin appendiculate with long, whitish, fibrils of veil. <bold><italic>Context</italic></bold> dark pinkish on cutting, 3–5 mm thick at the pileus centre. <bold><italic>Lamellae</italic></bold> free, pale pinkish at young stage, at mature stage greyish-pink to brownish, ventricose, up to 3 mm wide, densely crowded, with 1–3 series of lamellulae. <bold><italic>Stipe</italic></bold> 30–60 × 5–10 mm, equal, with a slightly bulbous base, with root-like rhizoid structure at the base, annulus floccose, concolorous to veil; stem covered with floccose veil below the annulus, smooth above the annulus, context pinkish on cutting, fistulose. <bold><italic>Smell</italic></bold> pleasant. <bold><italic>Taste</italic></bold> not recovered.</p><p><bold><italic>Basidiospores</italic></bold> (6.5)7.0–8.0(8.5) × (4.0)4.5–5.5(6.0) µm, average size 7.5 × 5.0 µm, Q = 1.4–1.6, av. Q = 1.5; ellipsoid to broadly ellipsoid, yellowish to dark brown, smooth, thick-walled, apiculus visible, germ-pore not observed. <bold><italic>Basidia</italic></bold> 20–25 × 7–9 µm, on average 22.5 × 8.0 µm, clavate to cylindrical, smooth, hyaline in <abbrev xmlns:xlink="http://www.w3.org/1999/xlink" xlink:title="potassium hydroxide" id="ABBRID0E45BG" xlink:type="simple">KOH</abbrev>, mostly tetrasporic, rarely bisporic. <bold><italic>Cheilocystidia</italic></bold> 16–23 × 7–9 µm, on average 19.5 × 8.0 µm, ellipsoid to subclavate, smooth, thin-walled, hyaline in <abbrev xmlns:xlink="http://www.w3.org/1999/xlink" xlink:title="potassium hydroxide" id="ABBRID0EE6BG" xlink:type="simple">KOH</abbrev>. <bold><italic>Pleurocystidia</italic></bold> absent. <bold><italic>Lamellar trama</italic></bold> regular, with 4–6.6 µm diam., cylindrical to inflated, thin-walled, hyaline hyphae. <bold><italic>Subhymenium</italic></bold> consisted of subglobse to irregular cells, measuring 12–18 µm diam. <bold><italic>Pellicle</italic></bold> is a hymeniform, consisting of chains of two or three elements, measuring 13–17 × 10–16 µm each element, globose to subglobose or ovoid, hyaline, or pale yellowish, smooth, thin-walled, these chains of elements attached to inflated hyphae with encrusted walls. <bold><italic>Pileus veil</italic></bold> is a cutis to ixocutis, consisting of elongated or cylindrical elements, easily detached, hyaline, thin-walled, each element measuring 13–45 × 6–9 µm. <bold><italic>Annulus</italic></bold> is an intricate trichoderm, composed of hyaline hyphae, 6–8 µm diam., cylindrical, constituted by short elements, constricted at septa, easily disarticulated. <bold><italic>Stipe veil</italic></bold> similar to pileus veil. <bold><italic>Clamp connections</italic></bold> absent in all tissues.</p><fig id="F2" position="float" orientation="portrait"><object-id xmlns:xlink="http://www.w3.org/1999/xlink" content-type="doi" xlink:type="simple">10.3897/mycokeys.105.113591.figure2</object-id><object-id xmlns:xlink="http://www.w3.org/1999/xlink" content-type="arpha" xlink:type="simple">CF7A5463-9E38-5BC4-8377-4D5C836A040F</object-id><label>Figure 2.</label><caption><p>Basidiomata of <italic><tp:taxon-name><tp:taxon-name-part taxon-name-part-type="genus" reg="Hymenagaricus">Hymenagaricus</tp:taxon-name-part><tp:taxon-name-part taxon-name-part-type="species" reg="wadijarzeezicus">wadijarzeezicus</tp:taxon-name-part></tp:taxon-name></italic><bold>A–C</bold> holotype collection (JRZ2-22-013) <bold>D, E</bold> NHZ-22-019 <bold>F</bold> young fruiting bodies where the cap is entirely covered by pellicle represented by arrows (JRZ2-22-015) <bold>G</bold> context changed into pinkish on cutting, the arrow represents the root-like rhizoid (JRZ2-22-015). Scale bars: 20 mm.</p></caption><graphic xmlns:xlink="http://www.w3.org/1999/xlink" xlink:href="mycokeys-105-001-g002.jpg" position="float" orientation="portrait" xlink:type="simple" id="oo_1027426.jpg"><uri content-type="original_file" xlink:type="simple">https://binary.pensoft.net/fig/1027426</uri></graphic></fig></tp:treatment-sec><tp:treatment-sec sec-type="distribution" id="SECID0EBBAI"><title>Habit, habitat, and distribution.</title><p>Occurring in July to early September, as saprotrophic, solitary or scattered in small groups, on or near the termite mounds, under the trees of <italic><tp:taxon-name><tp:taxon-name-part taxon-name-part-type="genus" reg="Anogeissus">Anogeissus</tp:taxon-name-part><tp:taxon-name-part taxon-name-part-type="species" reg="dhofarica">dhofarica</tp:taxon-name-part></tp:taxon-name></italic>. Currently only known from southern Oman.</p><fig id="F3" position="float" orientation="portrait"><object-id xmlns:xlink="http://www.w3.org/1999/xlink" content-type="doi" xlink:type="simple">10.3897/mycokeys.105.113591.figure3</object-id><object-id xmlns:xlink="http://www.w3.org/1999/xlink" content-type="arpha" xlink:type="simple">7454040F-2D95-5DAB-8A49-FE73801B4E93</object-id><label>Figure 3.</label><caption><p>Light microscopy of anatomical features of <italic><tp:taxon-name><tp:taxon-name-part taxon-name-part-type="genus" reg="Hymenagaricus">Hymenagaricus</tp:taxon-name-part><tp:taxon-name-part taxon-name-part-type="species" reg="wadijarzeezicus">wadijarzeezicus</tp:taxon-name-part></tp:taxon-name></italic> (based on holotype collection JRZ2-22-013) <bold>A</bold> basidiospores <bold>B, C</bold> basidia <bold>D</bold> cheilocystidia <bold>E</bold> annulus <bold>F</bold> veil elements <bold>G</bold> pellicle structure. Scale bars: 10 µm (<bold>A</bold>); 15 µm (<bold>B–D</bold>); 15 µm (<bold>E–G</bold>).</p></caption><graphic xmlns:xlink="http://www.w3.org/1999/xlink" xlink:href="mycokeys-105-001-g003.jpg" position="float" orientation="portrait" xlink:type="simple" id="oo_1027427.jpg"><uri content-type="original_file" xlink:type="simple">https://binary.pensoft.net/fig/1027427</uri></graphic></fig></tp:treatment-sec><tp:treatment-sec sec-type="material" id="SECID0EGDAI"><title>Additional specimens examined.</title><p>Sultanate of Oman: Dhofar, Salalah, Wadi Naheez, on termite mounds, under the trees of <italic><tp:taxon-name><tp:taxon-name-part taxon-name-part-type="genus" reg="Anogeissus">Anogeissus</tp:taxon-name-part><tp:taxon-name-part taxon-name-part-type="species" reg="dhofarica">dhofarica</tp:taxon-name-part></tp:taxon-name></italic>, 07 August 2022, S. Hussain, A. Al-Owaisi, Al-Yahya’ei &amp; Al-Sadi, NHZ-22-019 (Mawarid-NHZ-22-019), GenBank accession: <abbrev xmlns:xlink="http://www.w3.org/1999/xlink" xlink:title="internal transcribed spacer" id="ABBRID0EXDAI" xlink:type="simple">ITS</abbrev> = <ext-link xmlns:xlink="http://www.w3.org/1999/xlink" ext-link-type="gen" xlink:href="OR612997" xlink:type="simple">OR612997</ext-link>, 28S = <ext-link xmlns:xlink="http://www.w3.org/1999/xlink" ext-link-type="gen" xlink:href="OR613020" xlink:type="simple">OR613020</ext-link>, EF-1α = <ext-link xmlns:xlink="http://www.w3.org/1999/xlink" ext-link-type="gen" xlink:href="OR729602" xlink:type="simple">OR729602</ext-link>; Wadi Jarzeez, under the trees of <italic><tp:taxon-name><tp:taxon-name-part taxon-name-part-type="genus" reg="Anogeissus">Anogeissus</tp:taxon-name-part><tp:taxon-name-part taxon-name-part-type="species" reg="dhofarica">dhofarica</tp:taxon-name-part></tp:taxon-name></italic>, 08 August 2022, S. Hussain, A. Al-Owaisi, Al-Yahya’ei &amp; Al-Sadi, JRZ-22-005 (Mawarid-JRZ-22-005), GenBank accession: <abbrev xmlns:xlink="http://www.w3.org/1999/xlink" xlink:title="internal transcribed spacer" id="ABBRID0EVEAI" xlink:type="simple">ITS</abbrev> = <ext-link xmlns:xlink="http://www.w3.org/1999/xlink" ext-link-type="gen" xlink:href="OR612996" xlink:type="simple">OR612996</ext-link>, 28S = <ext-link xmlns:xlink="http://www.w3.org/1999/xlink" ext-link-type="gen" xlink:href="OR613022" xlink:type="simple">OR613022</ext-link>, EF-1α = <ext-link xmlns:xlink="http://www.w3.org/1999/xlink" ext-link-type="gen" xlink:href="OR729603" xlink:type="simple">OR729603</ext-link>; Wadi Jaheen, under the trees of <italic><tp:taxon-name><tp:taxon-name-part taxon-name-part-type="genus" reg="Anogeissus">Anogeissus</tp:taxon-name-part><tp:taxon-name-part taxon-name-part-type="species" reg="dhofarica">dhofarica</tp:taxon-name-part></tp:taxon-name></italic>, 10 August 2022, S. Hussain, A. Al-Owaisi, Al-Yahya’ei &amp; Al-Sadi, JHN-22-019 (Mawarid-JHN-22-019), GenBank accession: <abbrev xmlns:xlink="http://www.w3.org/1999/xlink" xlink:title="internal transcribed spacer" id="ABBRID0ETFAI" xlink:type="simple">ITS</abbrev> = <ext-link xmlns:xlink="http://www.w3.org/1999/xlink" ext-link-type="gen" xlink:href="OR612998" xlink:type="simple">OR612998</ext-link>, 28S = <ext-link xmlns:xlink="http://www.w3.org/1999/xlink" ext-link-type="gen" xlink:href="OR613021" xlink:type="simple">OR613021</ext-link>, EF-1α = <ext-link xmlns:xlink="http://www.w3.org/1999/xlink" ext-link-type="gen" xlink:href="OR729600" xlink:type="simple">OR729600</ext-link>; Wadi Jarzeez, on termite mounds, under the trees of <italic><tp:taxon-name><tp:taxon-name-part taxon-name-part-type="genus" reg="Anogeissus">Anogeissus</tp:taxon-name-part><tp:taxon-name-part taxon-name-part-type="species" reg="dhofarica">dhofarica</tp:taxon-name-part></tp:taxon-name></italic>, 11 August 2022, S. Hussain, A. Al-Owaisi &amp; Al-Yahya’ei, JRZ2-22-015 (Mawarid-JRZ2-22-015), GenBank accession: <abbrev xmlns:xlink="http://www.w3.org/1999/xlink" xlink:title="internal transcribed spacer" id="ABBRID0ERGAI" xlink:type="simple">ITS</abbrev> = <ext-link xmlns:xlink="http://www.w3.org/1999/xlink" ext-link-type="gen" xlink:href="OR613000" xlink:type="simple">OR613000</ext-link>, 28S = <ext-link xmlns:xlink="http://www.w3.org/1999/xlink" ext-link-type="gen" xlink:href="OR613018" xlink:type="simple">OR613018</ext-link>, EF-1α = <ext-link xmlns:xlink="http://www.w3.org/1999/xlink" ext-link-type="gen" xlink:href="OR729601" xlink:type="simple">OR729601</ext-link>; Wadi Gogob, on termite mounds, under the trees of <italic><tp:taxon-name><tp:taxon-name-part taxon-name-part-type="genus" reg="Anogeissus">Anogeissus</tp:taxon-name-part><tp:taxon-name-part taxon-name-part-type="species" reg="dhofarica">dhofarica</tp:taxon-name-part></tp:taxon-name></italic>, 22 August 2023, S. Hussain &amp; Al-Yahya’ei, GOB-23-008 (Mawarid-GOB-23-008); Sahalanawt, on termite mounds, 27 August 2023, S. Hussain &amp; Muhammad Salim, Sahalanawt-23-001 (Mawarid-Sahalanawt-23-001); Tetam, on termite mounds, 30 August 2023, S. Hussain &amp; Amer Qattan, Tetam-23-001 (Mawarid-Tetam-23-001).</p><fig id="F4" position="float" orientation="portrait"><object-id xmlns:xlink="http://www.w3.org/1999/xlink" content-type="doi" xlink:type="simple">10.3897/mycokeys.105.113591.figure4</object-id><object-id xmlns:xlink="http://www.w3.org/1999/xlink" content-type="arpha" xlink:type="simple">21351BAE-CE73-56AB-8FDF-077AB59036EE</object-id><label>Figure 4.</label><caption><p>Line drawings of anatomical features of <italic><tp:taxon-name><tp:taxon-name-part taxon-name-part-type="genus" reg="Hymenagaricus">Hymenagaricus</tp:taxon-name-part><tp:taxon-name-part taxon-name-part-type="species" reg="wadijarzeezicus">wadijarzeezicus</tp:taxon-name-part></tp:taxon-name></italic> (based on holotype collection JRZ2-22-013) <bold>A</bold> basidiospores <bold>B</bold> basidia <bold>C</bold> cheilocystidia <bold>D</bold> pellicle structure <bold>E</bold> annulus <bold>F</bold> veil elements. Scale bars: 10 µm (<bold>A</bold>); 15 µm (<bold>B–D</bold>); 15 µm (<bold>E, F</bold>).</p></caption><graphic xmlns:xlink="http://www.w3.org/1999/xlink" xlink:href="mycokeys-105-001-g004.jpg" position="float" orientation="portrait" xlink:type="simple" id="oo_1027428.jpg"><uri content-type="original_file" xlink:type="simple">https://binary.pensoft.net/fig/1027428</uri></graphic></fig></tp:treatment-sec><tp:treatment-sec sec-type="notes" id="SECID0EZIAI"><title>Notes.</title><p>The new species <italic><tp:taxon-name><tp:taxon-name-part taxon-name-part-type="genus" reg="Hymenagaricus">Hymenagaricus</tp:taxon-name-part><tp:taxon-name-part taxon-name-part-type="species" reg="wadijarzeezicus">wadijarzeezicus</tp:taxon-name-part></tp:taxon-name></italic> with medium-sized basidiomata, can be distinguished from the known species of the genus by its remarkable woolly cap and stipe surfaces. In <italic><tp:taxon-name><tp:taxon-name-part taxon-name-part-type="genus" reg="Hymenagaricus">Hymenagaricus</tp:taxon-name-part></tp:taxon-name></italic>, there are four species with a cap diameter of 50 mm or above, which are: <tp:taxon-name><tp:taxon-name-part taxon-name-part-type="genus" reg="Hymenagaricus">Hymenagaricus</tp:taxon-name-part><tp:taxon-name-part taxon-name-part-type="uncertainty-rank">cf.</tp:taxon-name-part><tp:taxon-name-part taxon-name-part-type="species" reg="kivuensis">kivuensis</tp:taxon-name-part></tp:taxon-name>, <italic><tp:taxon-name><tp:taxon-name-part taxon-name-part-type="genus" reg="Hymenagaricus">H.</tp:taxon-name-part><tp:taxon-name-part taxon-name-part-type="species" reg="mlimaniensis">mlimaniensis</tp:taxon-name-part></tp:taxon-name></italic> Mwanga &amp; Tibuhwa, <italic><tp:taxon-name><tp:taxon-name-part taxon-name-part-type="genus" reg="Hymenagaricus">H.</tp:taxon-name-part><tp:taxon-name-part taxon-name-part-type="species" reg="ardosiaecolor">ardosiaecolor</tp:taxon-name-part></tp:taxon-name></italic> and <italic><tp:taxon-name><tp:taxon-name-part taxon-name-part-type="genus" reg="Hymenagaricus">H.</tp:taxon-name-part><tp:taxon-name-part taxon-name-part-type="species" reg="alphitochrous">alphitochrous</tp:taxon-name-part></tp:taxon-name></italic> (Berk &amp; Broome) Heinem. <italic><tp:taxon-name><tp:taxon-name-part taxon-name-part-type="genus" reg="Hymenagaricus">Hymenagaricus</tp:taxon-name-part><tp:taxon-name-part taxon-name-part-type="species" reg="wadijarzeezicus">wadijarzeezicus</tp:taxon-name-part></tp:taxon-name></italic> is the 5<sup>th</sup> species with a cap diameter above 50 mm. None of these species has a woolly basidiomata surface, except <italic><tp:taxon-name><tp:taxon-name-part taxon-name-part-type="genus" reg="Hymenagaricus">Hymenagaricus</tp:taxon-name-part><tp:taxon-name-part taxon-name-part-type="species" reg="wadijarzeezicus">wadijarzeezicus</tp:taxon-name-part></tp:taxon-name></italic>.</p><p>In <abbrev xmlns:xlink="http://www.w3.org/1999/xlink" xlink:title="Maximum Likelihood" id="ABBRID0EBOAI" xlink:type="simple">ML</abbrev> phylogeny, the most similar species to the new species <italic><tp:taxon-name><tp:taxon-name-part taxon-name-part-type="genus" reg="Hymenagaricus">H.</tp:taxon-name-part><tp:taxon-name-part taxon-name-part-type="species" reg="wadijarzeezicus">wadijarzeezicus</tp:taxon-name-part></tp:taxon-name></italic> is <italic><tp:taxon-name><tp:taxon-name-part taxon-name-part-type="genus" reg="Hymenagaricus">H.</tp:taxon-name-part><tp:taxon-name-part taxon-name-part-type="species" reg="saisamornae">saisamornae</tp:taxon-name-part></tp:taxon-name></italic>. <italic><tp:taxon-name><tp:taxon-name-part taxon-name-part-type="genus" reg="Hymenagaricus">Hymenagaricus</tp:taxon-name-part><tp:taxon-name-part taxon-name-part-type="species" reg="saisamornae">saisamornae</tp:taxon-name-part></tp:taxon-name></italic> is a recently described species from Thailand, with substantially smaller basidiomata (10–25 mm cap diam.), pileus surface covered with minute brownish squamules, stipe smooth to finely whitish squamulose and smaller basidiospores (5.5–7.0 × 4.0–4.5 µm; <xref ref-type="bibr" rid="B20">Kumla et al. (2021)</xref>). Similarly, <tp:taxon-name><tp:taxon-name-part taxon-name-part-type="genus" reg="Hymenagaricus">Hymenagaricus</tp:taxon-name-part><tp:taxon-name-part taxon-name-part-type="uncertainty-rank">cf.</tp:taxon-name-part><tp:taxon-name-part taxon-name-part-type="species" reg="kivuensis">kivuensis</tp:taxon-name-part></tp:taxon-name> and <italic><tp:taxon-name><tp:taxon-name-part taxon-name-part-type="genus" reg="Hymenagaricus">H.</tp:taxon-name-part><tp:taxon-name-part taxon-name-part-type="species" reg="mlimaniensis">mlimaniensis</tp:taxon-name-part></tp:taxon-name></italic>, both African species, shared medium-sized pileus with <italic><tp:taxon-name><tp:taxon-name-part taxon-name-part-type="genus" reg="Hymenagaricus">H.</tp:taxon-name-part><tp:taxon-name-part taxon-name-part-type="species" reg="wadijarzeezicus">wadijarzeezicus</tp:taxon-name-part></tp:taxon-name></italic>. <tp:taxon-name><tp:taxon-name-part taxon-name-part-type="genus" reg="Hymenagaricus">Hymenagaricus</tp:taxon-name-part><tp:taxon-name-part taxon-name-part-type="uncertainty-rank">cf.</tp:taxon-name-part><tp:taxon-name-part taxon-name-part-type="species" reg="kivuensis">kivuensis</tp:taxon-name-part></tp:taxon-name> has pileus of 50–100 diam., with smaller basidiospores (4.0–6.5 × 3.0–4.5 µm), narrower basidia (16–20 × 4.5–6) and broader hymeniform cells (<xref ref-type="bibr" rid="B25">Pegler 1977</xref>; <xref ref-type="bibr" rid="B13">Heinemann 1984</xref>). <italic><tp:taxon-name><tp:taxon-name-part taxon-name-part-type="genus" reg="Hymenagaricus">Hymenagaricus</tp:taxon-name-part><tp:taxon-name-part taxon-name-part-type="species" reg="mlimaniensis">mlimaniensis</tp:taxon-name-part></tp:taxon-name></italic> has a broadly umbonate, reddish-brown disc, with sparsely squamulose surface and smaller basidiospores (4.0–7.0 × 3.5–4.5 µm; <xref ref-type="bibr" rid="B24">Mwanga and Tibuhwa (2014)</xref>) than <italic><tp:taxon-name><tp:taxon-name-part taxon-name-part-type="genus" reg="Hymenagaricus">H.</tp:taxon-name-part><tp:taxon-name-part taxon-name-part-type="species" reg="wadijarzeezicus">wadijarzeezicus</tp:taxon-name-part></tp:taxon-name></italic> (7.0–8.0 × 4.5–5.5 µm). <italic><tp:taxon-name><tp:taxon-name-part taxon-name-part-type="genus" reg="Hymenagaricus">Hymenagaricus</tp:taxon-name-part><tp:taxon-name-part taxon-name-part-type="species" reg="siamensis">siamensis</tp:taxon-name-part></tp:taxon-name></italic> differs from <italic><tp:taxon-name><tp:taxon-name-part taxon-name-part-type="genus" reg="Hymenagaricus">H.</tp:taxon-name-part><tp:taxon-name-part taxon-name-part-type="species" reg="wadijarzeezicus">wadijarzeezicus</tp:taxon-name-part></tp:taxon-name></italic> by its smaller basidiomata with brownish cap, measuring 22–32 mm diam., squamules consisting of pseudoparenchymatous cells (<xref ref-type="bibr" rid="B21">Kumla et al. 2023</xref>). Another small-sized species <italic><tp:taxon-name><tp:taxon-name-part taxon-name-part-type="genus" reg="Hymenagaricus">Hymenagaricus</tp:taxon-name-part><tp:taxon-name-part taxon-name-part-type="species" reg="pakistanicus">pakistanicus</tp:taxon-name-part></tp:taxon-name></italic> with pileus 24–30 mm diam., covered with dark brownish squamules at the cap centre, smaller basidiospores (5.0–6.0 × 3.5–5.0 µm) and a pseudoparenchymatous pellicle (<xref ref-type="bibr" rid="B33">Syed et al. 2023</xref>).</p></tp:treatment-sec><ref-list><ref id="B20"><mixed-citation xmlns:xlink="http://www.w3.org/1999/xlink" xlink:type="simple"><person-group><name name-style="western"><surname>Kumla</surname><given-names>J</given-names></name><name name-style="western"><surname>Suwannarach</surname><given-names>N</given-names></name><name name-style="western"><surname>Wannathes</surname><given-names>N</given-names></name></person-group> (<year>2021</year>) <article-title><italic><tp:taxon-name><tp:taxon-name-part taxon-name-part-type="genus">Hymenagaricus</tp:taxon-name-part><tp:taxon-name-part taxon-name-part-type="species">saisamornae</tp:taxon-name-part></tp:taxon-name></italic> sp. nov. (<tp:taxon-name><tp:taxon-name-part taxon-name-part-type="order">Agaricales</tp:taxon-name-part></tp:taxon-name>, <tp:taxon-name><tp:taxon-name-part taxon-name-part-type="phylum">Basidiomycota</tp:taxon-name-part></tp:taxon-name>) from Northern Thailand.</article-title><source>Warasan Khana Witthayasat Maha Witthayalai Chiang Mai</source><volume>48</volume>: <fpage>827</fpage>–<lpage>836</lpage>.</mixed-citation></ref><ref id="B25"><mixed-citation xmlns:xlink="http://www.w3.org/1999/xlink" xlink:type="simple"><person-group><name name-style="western"><surname>Pegler</surname><given-names>DN</given-names></name></person-group> (<year>1977</year>) <article-title>A preliminary agaric flora of East Africa.</article-title><source>Kew Bulletin Additional Series</source><volume>6</volume>: <fpage>1</fpage>–<lpage>615</lpage>.</mixed-citation></ref><ref id="B13"><mixed-citation xmlns:xlink="http://www.w3.org/1999/xlink" xlink:type="simple"><person-group><name name-style="western"><surname>Heinemann</surname><given-names>P</given-names></name></person-group> (<year>1984</year>) <italic><tp:taxon-name><tp:taxon-name-part taxon-name-part-type="genus">Hymenagaricus</tp:taxon-name-part><tp:taxon-name-part taxon-name-part-type="species">kivuensis</tp:taxon-name-part></tp:taxon-name></italic> Heinem. sp. nov. Bulletin du Jardin Botanique National de Belgique 54(1/2): 290–291. <ext-link xlink:href="10.2307/3667880" ext-link-type="doi" xlink:type="simple">https://doi.org/10.2307/3667880</ext-link></mixed-citation></ref><ref id="B24"><mixed-citation xmlns:xlink="http://www.w3.org/1999/xlink" xlink:type="simple"><person-group><name name-style="western"><surname>Mwanga</surname><given-names>ZN</given-names></name><name name-style="western"><surname>Tibuhwa</surname><given-names>DD</given-names></name></person-group> (<year>2014</year>) <article-title>Morphology and molecular taxonomy of <italic><tp:taxon-name><tp:taxon-name-part taxon-name-part-type="genus">Hymenagaricus</tp:taxon-name-part><tp:taxon-name-part taxon-name-part-type="species">mlimaniensis</tp:taxon-name-part></tp:taxon-name></italic> species nov: A new <tp:taxon-name><tp:taxon-name-part taxon-name-part-type="phylum">Basidiomycota</tp:taxon-name-part></tp:taxon-name> mushroom from Mlimani main campus, Tanzania.</article-title><source>Journal of Yeast and Fungal Research</source><volume>5</volume>(<issue>8</issue>): <fpage>96</fpage>–<lpage>102</lpage>. <ext-link xlink:href="10.5897/JYFR2014.0144" ext-link-type="doi" xlink:type="simple">https://doi.org/10.5897/JYFR2014.0144</ext-link></mixed-citation></ref><ref id="B21"><mixed-citation xmlns:xlink="http://www.w3.org/1999/xlink" xlink:type="simple"><person-group><name name-style="western"><surname>Kumla</surname><given-names>J</given-names></name><name name-style="western"><surname>Suwannarach</surname><given-names>N</given-names></name><name name-style="western"><surname>Khuna</surname><given-names>S</given-names></name><name name-style="western"><surname>Phonrob</surname><given-names>W</given-names></name><name name-style="western"><surname>Lumyong</surname><given-names>S</given-names></name></person-group> (<year>2023</year>) <article-title><italic><tp:taxon-name><tp:taxon-name-part taxon-name-part-type="genus">Hymenagaricus</tp:taxon-name-part><tp:taxon-name-part taxon-name-part-type="species">siamensis</tp:taxon-name-part></tp:taxon-name></italic> (<tp:taxon-name><tp:taxon-name-part taxon-name-part-type="family">Agaricaceae</tp:taxon-name-part></tp:taxon-name>, <tp:taxon-name><tp:taxon-name-part taxon-name-part-type="order">Agaricales</tp:taxon-name-part></tp:taxon-name>), a novel macrofungus from northern Thailand.</article-title><source>Phytotaxa</source><volume>585</volume>(<issue>2</issue>): <fpage>135</fpage>–<lpage>144</lpage>. <ext-link xlink:href="10.11646/phytotaxa.585.2.4" ext-link-type="doi" xlink:type="simple">https://doi.org/10.11646/phytotaxa.585.2.4</ext-link></mixed-citation></ref><ref id="B33"><mixed-citation xmlns:xlink="http://www.w3.org/1999/xlink" xlink:type="simple"><person-group><name name-style="western"><surname>Syed</surname><given-names>MF</given-names></name><name name-style="western"><surname>Saba</surname><given-names>M</given-names></name><name name-style="western"><surname>Chattha</surname><given-names>SM</given-names></name><name name-style="western"><surname>Hosen</surname><given-names>MI</given-names></name></person-group> (<year>2023</year>) <article-title><italic><tp:taxon-name><tp:taxon-name-part taxon-name-part-type="genus">Hymenagaricus</tp:taxon-name-part><tp:taxon-name-part taxon-name-part-type="species">pakistanicus</tp:taxon-name-part></tp:taxon-name></italic> (<tp:taxon-name><tp:taxon-name-part taxon-name-part-type="family">Agaricaceae</tp:taxon-name-part></tp:taxon-name>, <tp:taxon-name><tp:taxon-name-part taxon-name-part-type="order">Agaricales</tp:taxon-name-part></tp:taxon-name>), a new species from Pakistan based on morphological and molecular evidence.</article-title><source>Phytotaxa</source><volume>594</volume>(<issue>4</issue>): <fpage>292</fpage>–<lpage>300</lpage>. <ext-link xlink:href="10.11646/phytotaxa.594.4.6" ext-link-type="doi" xlink:type="simple">https://doi.org/10.11646/phytotaxa.594.4.6</ext-link></mixed-citation></ref></ref-list></tp:taxon-treatment>
