# Supplementary material for: ﻿Two new species of Hymenagaricus (Agaricales, Agaricaceae) from Oman, based on morphology and molecular phylogeny
Source: MycoKeys. 2024 Apr 17;105:1–19. doi: 10.3897/mycokeys.105.113591 (PMC11043651; doi:10.3897/mycokeys.105.113591)
Supplement: XML Treatment for Hymenagaricus parvulus [file mycokeys.105.113591-treatment2.xml]

<!DOCTYPE tp:taxon-treatment
  PUBLIC "-//TaxonX//DTD Taxonomic Treatment Publishing DTD v0 20100105//EN" "tax-treatment-NSO.dtd">
<tp:taxon-treatment xmlns:tp="http://www.plazi.org/taxpub"><tp:treatment-meta><kwd-group><label>Taxon classification</label><kwd>
                <named-content content-type="kingdom">Fungi</named-content>
              </kwd><kwd>
                <named-content content-type="order">Agaricales</named-content>
              </kwd><kwd>
                <named-content content-type="family">Agaricaceae</named-content>
              </kwd></kwd-group><mixed-citation publication-type="journal"><person-group><name><surname>Hussain</surname><given-names>Shah</given-names></name><name><surname>Al-Kharousi</surname><given-names>Moza</given-names></name><name><surname>Al-Maqbali</surname><given-names>Dua’a</given-names></name><name><surname>Al-Owaisi</surname><given-names>Arwa A.</given-names></name><name><surname>Velazhahan</surname><given-names>Rethinasamy</given-names></name><name><surname>Al-Yahya’ei</surname><given-names>Mohamed N.</given-names></name><name><surname>Al-Sadi</surname><given-names>Abdullah M.</given-names></name></person-group><article-title>﻿Two new species of <italic><tp:taxon-name><tp:taxon-name-part taxon-name-part-type="genus" reg="Hymenagaricus">Hymenagaricus</tp:taxon-name-part></tp:taxon-name></italic> (<tp:taxon-name><tp:taxon-name-part taxon-name-part-type="order">Agaricales</tp:taxon-name-part></tp:taxon-name>, <tp:taxon-name><tp:taxon-name-part taxon-name-part-type="family">Agaricaceae</tp:taxon-name-part></tp:taxon-name>) from Oman, based on morphology and molecular phylogeny</article-title><source>MycoKeys</source><day>17</day><month>04</month><year>2024</year><volume>105</volume><fpage>1</fpage><lpage>19</lpage><pub-id pub-id-type="doi">10.3897/mycokeys.105.113591</pub-id></mixed-citation></tp:treatment-meta><tp:nomenclature><label>﻿</label><tp:taxon-name>
              <object-id xmlns:xlink="http://www.w3.org/1999/xlink" content-type="arpha" xlink:type="simple">82BEAF0B-C6A8-5E01-9615-B20090130FC6</object-id>
              <tp:taxon-name-part taxon-name-part-type="genus" reg="Hymenagaricus">Hymenagaricus</tp:taxon-name-part>
              <tp:taxon-name-part taxon-name-part-type="species" reg="parvulus">parvulus</tp:taxon-name-part>
              <object-id xmlns:xlink="http://www.w3.org/1999/xlink" content-type="mycobank" xlink:type="simple">850248</object-id>
            </tp:taxon-name><tp:taxon-authority>Al‐Kharousi, Al‐Sadi, Al-Yahya’ei, &amp; S. Hussain</tp:taxon-authority><tp:taxon-status xmlns:xlink="http://www.w3.org/1999/xlink" xlink:type="simple">sp. nov.</tp:taxon-status><xref ref-type="fig" rid="F5">Figs 5</xref><xref ref-type="fig" rid="F6">, 6</xref><xref ref-type="fig" rid="F7">, 7</xref></tp:nomenclature><tp:treatment-sec sec-type="diagnosis" id="SECID0E5XAI"><title>Diagnosis.</title><p>The new species <italic><tp:taxon-name><tp:taxon-name-part taxon-name-part-type="genus" reg="Hymenagaricus">Hymenagaricus</tp:taxon-name-part><tp:taxon-name-part taxon-name-part-type="species" reg="parvulus">parvulus</tp:taxon-name-part></tp:taxon-name></italic> can be differentiated from other species of the genus by its small-sized, creamy basidiomata, umbonate pileus covered with appressed pellicle.</p></tp:treatment-sec><tp:treatment-sec sec-type="Holotype" id="SECID0EKZAI"><title>Holotype.</title><p>Sultanate of Oman: Dhofar, Salalah, Wadi Jarzeez, on termite mounds, under the trees of <italic><tp:taxon-name><tp:taxon-name-part taxon-name-part-type="genus" reg="Anogeissus">Anogeissus</tp:taxon-name-part><tp:taxon-name-part taxon-name-part-type="species" reg="dhofarica">dhofarica</tp:taxon-name-part></tp:taxon-name></italic>, 8 August 2022, S. Hussain, A. Al-Owaisi, Al-Yahya’ei &amp; Al-Sadi, JRZ-22-004 (holotype Mawarid-JRZ-22-004), GenBank accession: <abbrev xmlns:xlink="http://www.w3.org/1999/xlink" xlink:title="internal transcribed spacer" id="ABBRID0E2ZAI" xlink:type="simple">ITS</abbrev> = <ext-link xmlns:xlink="http://www.w3.org/1999/xlink" ext-link-type="gen" xlink:href="OR612994" xlink:type="simple">OR612994</ext-link>, 28S = <ext-link xmlns:xlink="http://www.w3.org/1999/xlink" ext-link-type="gen" xlink:href="OR613017" xlink:type="simple">OR613017</ext-link>, EF-1α = <ext-link xmlns:xlink="http://www.w3.org/1999/xlink" ext-link-type="gen" xlink:href="OR735176" xlink:type="simple">OR735176</ext-link>.</p></tp:treatment-sec><tp:treatment-sec sec-type="etymology" id="SECID0EO1AI"><title>Etymology.</title><p>The specific epithet ‘<italic>parvulus</italic>’ refers to the small-sized basidiomata of the new species.</p></tp:treatment-sec><tp:treatment-sec sec-type="description" id="SECID0EQ2AI"><title>Description.</title><p><bold><italic>Basidiomata</italic></bold> small-sized. <bold><italic>Pileus</italic></bold> 15–25 mm in diam., at young stage globose to parabolic, surface floccose squamulose, squamules light pinkish to creamy, with appressed pellicle at the centre, margin appendiculate; at mature stage cap convex to hemispherical with the broadly umbonate disc, with appressed, pale brownish pellicle at the disc, surface finely floccose squamulose, squamules pale creamy to light greyish, margins striate, just exceeding the lamellae; context membranous, pinkish on cutting. <bold><italic>Lamellae</italic></bold> free, pale pinkish to brownish, ventricose, sparsely crowded, with 1–2 series of lamellulae. <bold><italic>Stipe</italic></bold> 25–35 × 2–5 mm, equal, annulus cortinate, concolorous to squamules; stem surface creamy, covered with finely floccose squamules below the annulus, smooth above the annulus, context pinkish on cutting, fistulose. <bold><italic>Smell</italic></bold> pleasant. <bold><italic>Taste</italic></bold> not recorded.</p><fig id="F5" position="float" orientation="portrait"><object-id xmlns:xlink="http://www.w3.org/1999/xlink" content-type="doi" xlink:type="simple">10.3897/mycokeys.105.113591.figure5</object-id><object-id xmlns:xlink="http://www.w3.org/1999/xlink" content-type="arpha" xlink:type="simple">18F84CFC-B8BD-5C3A-9E7D-495ACA436DD7</object-id><label>Figure 5.</label><caption><p>Basidiomata of <italic><tp:taxon-name><tp:taxon-name-part taxon-name-part-type="genus" reg="Hymenagaricus">Hymenagaricus</tp:taxon-name-part><tp:taxon-name-part taxon-name-part-type="species" reg="parvulus">parvulus</tp:taxon-name-part></tp:taxon-name></italic> (based on holotype collection JRZ-22-004) <bold>A</bold> mature and young basidiomata <bold>B</bold> mature basidimata.</p></caption><graphic xmlns:xlink="http://www.w3.org/1999/xlink" xlink:href="mycokeys-105-001-g005.jpg" position="float" orientation="portrait" xlink:type="simple" id="oo_1027429.jpg"><uri content-type="original_file" xlink:type="simple">https://binary.pensoft.net/fig/1027429</uri></graphic></fig><p><bold><italic>Basidiospores</italic></bold> 5.0–6.5 × 4.0–4.5 µm, average size 6.0 × 4.2 µm, Q = 1.3–1.5, av. Q = 1.4; ellipsoid to broadly ellipsoid, yellowish to dark brown, smooth, thick-walled, apiculus visible, germ-pore not observed. <bold><italic>Basidia</italic></bold> 16.5–22.5 × 6.5–8.5 µm, on average 19.0 × 7.5 µm, clavate to cylindrical, smooth, hyaline in <abbrev xmlns:xlink="http://www.w3.org/1999/xlink" xlink:title="potassium hydroxide" id="ABBRID0E54AI" xlink:type="simple">KOH</abbrev>, tetrasporic. <bold><italic>Cheilocystidia</italic></bold> 19–25 × 9–11 µm, on average 22 × 10 µm, clavate to broadly clavate, often turning to one side, with multiseptate base, smooth, thin-walled, hyaline in <abbrev xmlns:xlink="http://www.w3.org/1999/xlink" xlink:title="potassium hydroxide" id="ABBRID0EF5AI" xlink:type="simple">KOH</abbrev>. <bold><italic>Pleurocystidia</italic></bold> absent. <bold><italic>Subhymenium</italic></bold> consisting of cylindrical to elongated cells, measuring 6–9 µm diam. <bold><italic>Pellicle</italic></bold> is a hymeniform, consisting of chains of several elements, each element measuring 14–22 × 12–17 µm, globose to subglobose or ovoid, hyaline or pale yellowish, smooth, thin-walled; these chains of elements attached to inflated hyphae with encrusted walls. <bold><italic>Veil</italic></bold> is a cutis to ixocutis, consisting of elongated or cylindrical elements, not easily detached, hyaline, thin-walled, with terminal element fusiform with papillate end, each element measuring 15–18 × 5–7 µm. <bold><italic>Annulus</italic></bold> is an intricate trichoderm, composed of hyaline hyphae, 4–7 µm diam., cylindrical, constituted by short elements, constricted at septa and easily disarticulated. <bold><italic>Clamp connections</italic></bold> absent in all tissues.</p><fig id="F6" position="float" orientation="portrait"><object-id xmlns:xlink="http://www.w3.org/1999/xlink" content-type="doi" xlink:type="simple">10.3897/mycokeys.105.113591.figure6</object-id><object-id xmlns:xlink="http://www.w3.org/1999/xlink" content-type="arpha" xlink:type="simple">7944B3DE-5B84-51E7-8638-B6733C3D10DA</object-id><label>Figure 6.</label><caption><p>Light microscopy of anatomical features of <italic><tp:taxon-name><tp:taxon-name-part taxon-name-part-type="genus" reg="Hymenagaricus">Hymenagaricus</tp:taxon-name-part><tp:taxon-name-part taxon-name-part-type="species" reg="parvulus">parvulus</tp:taxon-name-part></tp:taxon-name></italic> (based on holotype collection JRZ-22-004) <bold>A</bold> basidiospores <bold>B</bold> basidia <bold>C</bold> cheilocystidia <bold>D</bold> annulus <bold>E</bold> pellicle structure <bold>F</bold> veil elements. Scale bars: 5 µm (<bold>A</bold>); 10 µm (<bold>B, C</bold>); 15 µm (<bold>D–F</bold>).</p></caption><graphic xmlns:xlink="http://www.w3.org/1999/xlink" xlink:href="mycokeys-105-001-g006.jpg" position="float" orientation="portrait" xlink:type="simple" id="oo_1027430.jpg"><uri content-type="original_file" xlink:type="simple">https://binary.pensoft.net/fig/1027430</uri></graphic></fig></tp:treatment-sec><tp:treatment-sec sec-type="distribution" id="SECID0ETABI"><title>Habit, habitat and distribution.</title><p>Fruiting body formation occurs in early August to early September, saprotrophic, scattered in small groups, found on termite mounds. Currently only known from southern Oman.</p><fig id="F7" position="float" orientation="portrait"><object-id xmlns:xlink="http://www.w3.org/1999/xlink" content-type="doi" xlink:type="simple">10.3897/mycokeys.105.113591.figure7</object-id><object-id xmlns:xlink="http://www.w3.org/1999/xlink" content-type="arpha" xlink:type="simple">D05E18A5-A4C4-53F1-BBC3-C1D8067DEE6C</object-id><label>Figure 7.</label><caption><p>Line drawings of anatomical features of <italic><tp:taxon-name><tp:taxon-name-part taxon-name-part-type="genus" reg="Hymenagaricus">Hymenagaricus</tp:taxon-name-part><tp:taxon-name-part taxon-name-part-type="species" reg="parvulus">parvulus</tp:taxon-name-part></tp:taxon-name></italic> (based on holotype collection JRZ-22-004) <bold>A</bold> basidiospores <bold>B</bold> basidia <bold>C</bold> annulus elements <bold>D</bold> cheilocystidia <bold>E</bold> pellicle structure <bold>F</bold> veil elements. Scale bars: 5 µm (<bold>A</bold>); 10 µm (<bold>B, D</bold>); 15 µm (<bold>C, E, F</bold>).</p></caption><graphic xmlns:xlink="http://www.w3.org/1999/xlink" xlink:href="mycokeys-105-001-g007.jpg" position="float" orientation="portrait" xlink:type="simple" id="oo_1027431.jpg"><uri content-type="original_file" xlink:type="simple">https://binary.pensoft.net/fig/1027431</uri></graphic></fig></tp:treatment-sec><tp:treatment-sec sec-type="material" id="SECID0EMCBI"><title>Additional specimens examined.</title><p>Sultanate of Oman: Dhofar, Salalah, Wadi Jarzeez, on termite mounds, under the trees of <italic><tp:taxon-name><tp:taxon-name-part taxon-name-part-type="genus" reg="Anogeissus">Anogeissus</tp:taxon-name-part><tp:taxon-name-part taxon-name-part-type="species" reg="dhofarica">dhofarica</tp:taxon-name-part></tp:taxon-name></italic>, 11 August 2022, S. Hussain, A. Al-Owaisi, Al-Yahya’ei &amp; Al-Sadi, JRZ2-22-002 (Mawarid-NHZ-22-002), GenBank accession: <abbrev xmlns:xlink="http://www.w3.org/1999/xlink" xlink:title="internal transcribed spacer" id="ABBRID0E4CBI" xlink:type="simple">ITS</abbrev> = <ext-link xmlns:xlink="http://www.w3.org/1999/xlink" ext-link-type="gen" xlink:href="OR612995" xlink:type="simple">OR612995</ext-link>.</p></tp:treatment-sec><tp:treatment-sec sec-type="notes" id="SECID0EGDBI"><title>Notes.</title><p><italic><tp:taxon-name><tp:taxon-name-part taxon-name-part-type="genus" reg="Hymenagaricus">Hymenagaricus</tp:taxon-name-part><tp:taxon-name-part taxon-name-part-type="species" reg="parvulus">parvulus</tp:taxon-name-part></tp:taxon-name></italic> is a small, cream-coloured species, differentiated from other species of the genus by its whitish to pale pinkish floccose squamules on pileus and stipe surfaces with a broadly umbonate centre. <italic><tp:taxon-name><tp:taxon-name-part taxon-name-part-type="genus" reg="Hymenagaricus">Hymenagaricus</tp:taxon-name-part><tp:taxon-name-part taxon-name-part-type="species" reg="parvulus">parvulus</tp:taxon-name-part></tp:taxon-name></italic> shares basidiomata size and basidiospores morphology with <italic><tp:taxon-name><tp:taxon-name-part taxon-name-part-type="genus" reg="Hymenagaricus">H.</tp:taxon-name-part><tp:taxon-name-part taxon-name-part-type="species" reg="pakistanicus">pakistanicus</tp:taxon-name-part></tp:taxon-name></italic>. However, <italic><tp:taxon-name><tp:taxon-name-part taxon-name-part-type="genus" reg="Hymenagaricus">H.</tp:taxon-name-part><tp:taxon-name-part taxon-name-part-type="species" reg="pakistanicus">pakistanicus</tp:taxon-name-part></tp:taxon-name></italic> can be differentiated from the new species by its caesptiose fruiting habit, pileus with pinkish to brownish squamulose pellicle, consisting of pseudoparenchymatous cells (<xref ref-type="bibr" rid="B33">Syed et al. 2023</xref>). <italic><tp:taxon-name><tp:taxon-name-part taxon-name-part-type="genus" reg="Hymenagaricus">Hymenagaricus</tp:taxon-name-part><tp:taxon-name-part taxon-name-part-type="species" reg="saisamornae">saisamornae</tp:taxon-name-part></tp:taxon-name></italic> differs from the new species by its smaller pileus (up to 15 mm diam. Vs. 15–25 mm of <italic><tp:taxon-name><tp:taxon-name-part taxon-name-part-type="genus" reg="Hymenagaricus">H.</tp:taxon-name-part><tp:taxon-name-part taxon-name-part-type="species" reg="parvulus">parvulus</tp:taxon-name-part></tp:taxon-name></italic>), covered with brownish pellicles and larger basidiospores (5.5–7.0 × 4–4.5 µm; <xref ref-type="bibr" rid="B20">Kumla et al. (2021)</xref>). <italic><tp:taxon-name><tp:taxon-name-part taxon-name-part-type="genus" reg="Hymenagaricus">Hymenagaricus</tp:taxon-name-part><tp:taxon-name-part taxon-name-part-type="species" reg="siamensis">siamensis</tp:taxon-name-part></tp:taxon-name></italic>, another small-sized species is distinguished from the new species by its pinkish-brown cap, pellicle comprised of pseudoparenchymatous cells and larger basidiospores (6.5–8.0 × 4.0–5.0 µm; <xref ref-type="bibr" rid="B21">Kumla et al. (2023)</xref>). Similarly, <italic><tp:taxon-name><tp:taxon-name-part taxon-name-part-type="genus" reg="Hymenagaricus">Hymenagaricus</tp:taxon-name-part><tp:taxon-name-part taxon-name-part-type="species" reg="canoruber">canoruber</tp:taxon-name-part></tp:taxon-name></italic> (Berk. &amp; Br.) Heinem. &amp; Little Flower, known from India and Sri Lanka, is characterised by a small-sized pileus (15–25 mm diam.), with greyish-brown squamules, hymeniform pellicle and smaller basidiospores (4.6–5.7 3.5–4.3 µm; <xref ref-type="bibr" rid="B14">Heinemann and Little Flower (1984)</xref>). <italic><tp:taxon-name><tp:taxon-name-part taxon-name-part-type="genus" reg="Hymenagaricus">Hymenagaricus</tp:taxon-name-part><tp:taxon-name-part taxon-name-part-type="species" reg="pallidodiscus">pallidodiscus</tp:taxon-name-part></tp:taxon-name></italic> D.A. Reid &amp; Eicker, the smallest mushroom in the genus with pileus diam. up to 11 mm, covered with brownish squamules and smaller basidiospores (4.2–5.4 × 3.1–3.8 µm; <xref ref-type="bibr" rid="B30">Reid and Eicker (1999)</xref>). <italic><tp:taxon-name><tp:taxon-name-part taxon-name-part-type="genus" reg="Hymenagaricus">Hymenagaricus</tp:taxon-name-part><tp:taxon-name-part taxon-name-part-type="species" reg="cylindrocystis">cylindrocystis</tp:taxon-name-part></tp:taxon-name></italic> Heinem. &amp; Little Flower another small-sized species, has been reported in Singapore and India, with a brownish cap, larger basidiospores (6.4–8.4 × 4.5–5.6 µm) and a pseudoparenchymatous pellicle (<xref ref-type="bibr" rid="B11">Heinemann 1956</xref>; <xref ref-type="bibr" rid="B14">Heinemann and Little Flower 1984</xref>). <tp:taxon-name><tp:taxon-name-part taxon-name-part-type="genus" reg="Hymenagaricus">Hymenagaricus</tp:taxon-name-part><tp:taxon-name-part taxon-name-part-type="uncertainty-rank">cf.</tp:taxon-name-part><tp:taxon-name-part taxon-name-part-type="species" reg="kivuensis">kivuensis</tp:taxon-name-part></tp:taxon-name> and <italic><tp:taxon-name><tp:taxon-name-part taxon-name-part-type="genus" reg="Hymenagaricus">H.</tp:taxon-name-part><tp:taxon-name-part taxon-name-part-type="species" reg="wadijarzeezicus">wadijarzeezicus</tp:taxon-name-part></tp:taxon-name></italic> with their medium-sized pilei can be easily differentiated from <italic><tp:taxon-name><tp:taxon-name-part taxon-name-part-type="genus" reg="Hymenagaricus">H.</tp:taxon-name-part><tp:taxon-name-part taxon-name-part-type="species" reg="parvulus">parvulus</tp:taxon-name-part></tp:taxon-name></italic>.</p></tp:treatment-sec><ref-list><ref id="B33"><mixed-citation xmlns:xlink="http://www.w3.org/1999/xlink" xlink:type="simple"><person-group><name name-style="western"><surname>Syed</surname><given-names>MF</given-names></name><name name-style="western"><surname>Saba</surname><given-names>M</given-names></name><name name-style="western"><surname>Chattha</surname><given-names>SM</given-names></name><name name-style="western"><surname>Hosen</surname><given-names>MI</given-names></name></person-group> (<year>2023</year>) <article-title><italic><tp:taxon-name><tp:taxon-name-part taxon-name-part-type="genus">Hymenagaricus</tp:taxon-name-part><tp:taxon-name-part taxon-name-part-type="species">pakistanicus</tp:taxon-name-part></tp:taxon-name></italic> (<tp:taxon-name><tp:taxon-name-part taxon-name-part-type="family">Agaricaceae</tp:taxon-name-part></tp:taxon-name>, <tp:taxon-name><tp:taxon-name-part taxon-name-part-type="order">Agaricales</tp:taxon-name-part></tp:taxon-name>), a new species from Pakistan based on morphological and molecular evidence.</article-title><source>Phytotaxa</source><volume>594</volume>(<issue>4</issue>): <fpage>292</fpage>–<lpage>300</lpage>. <ext-link xlink:href="10.11646/phytotaxa.594.4.6" ext-link-type="doi" xlink:type="simple">https://doi.org/10.11646/phytotaxa.594.4.6</ext-link></mixed-citation></ref><ref id="B20"><mixed-citation xmlns:xlink="http://www.w3.org/1999/xlink" xlink:type="simple"><person-group><name name-style="western"><surname>Kumla</surname><given-names>J</given-names></name><name name-style="western"><surname>Suwannarach</surname><given-names>N</given-names></name><name name-style="western"><surname>Wannathes</surname><given-names>N</given-names></name></person-group> (<year>2021</year>) <article-title><italic><tp:taxon-name><tp:taxon-name-part taxon-name-part-type="genus">Hymenagaricus</tp:taxon-name-part><tp:taxon-name-part taxon-name-part-type="species">saisamornae</tp:taxon-name-part></tp:taxon-name></italic> sp. nov. (<tp:taxon-name><tp:taxon-name-part taxon-name-part-type="order">Agaricales</tp:taxon-name-part></tp:taxon-name>, <tp:taxon-name><tp:taxon-name-part taxon-name-part-type="phylum">Basidiomycota</tp:taxon-name-part></tp:taxon-name>) from Northern Thailand.</article-title><source>Warasan Khana Witthayasat Maha Witthayalai Chiang Mai</source><volume>48</volume>: <fpage>827</fpage>–<lpage>836</lpage>.</mixed-citation></ref><ref id="B21"><mixed-citation xmlns:xlink="http://www.w3.org/1999/xlink" xlink:type="simple"><person-group><name name-style="western"><surname>Kumla</surname><given-names>J</given-names></name><name name-style="western"><surname>Suwannarach</surname><given-names>N</given-names></name><name name-style="western"><surname>Khuna</surname><given-names>S</given-names></name><name name-style="western"><surname>Phonrob</surname><given-names>W</given-names></name><name name-style="western"><surname>Lumyong</surname><given-names>S</given-names></name></person-group> (<year>2023</year>) <article-title><italic><tp:taxon-name><tp:taxon-name-part taxon-name-part-type="genus">Hymenagaricus</tp:taxon-name-part><tp:taxon-name-part taxon-name-part-type="species">siamensis</tp:taxon-name-part></tp:taxon-name></italic> (<tp:taxon-name><tp:taxon-name-part taxon-name-part-type="family">Agaricaceae</tp:taxon-name-part></tp:taxon-name>, <tp:taxon-name><tp:taxon-name-part taxon-name-part-type="order">Agaricales</tp:taxon-name-part></tp:taxon-name>), a novel macrofungus from northern Thailand.</article-title><source>Phytotaxa</source><volume>585</volume>(<issue>2</issue>): <fpage>135</fpage>–<lpage>144</lpage>. <ext-link xlink:href="10.11646/phytotaxa.585.2.4" ext-link-type="doi" xlink:type="simple">https://doi.org/10.11646/phytotaxa.585.2.4</ext-link></mixed-citation></ref><ref id="B14"><mixed-citation xmlns:xlink="http://www.w3.org/1999/xlink" xlink:type="simple"><person-group><name name-style="western"><surname>Heinemann</surname><given-names>P</given-names></name><name name-style="western"><surname>Little Flower</surname><given-names>SR</given-names></name></person-group> (<year>1984</year>) <italic><tp:taxon-name><tp:taxon-name-part taxon-name-part-type="genus">Hymenagaricus</tp:taxon-name-part></tp:taxon-name></italic> (<tp:taxon-name><tp:taxon-name-part taxon-name-part-type="family">Agaricaceae</tp:taxon-name-part></tp:taxon-name>) de Kerala (Inde) et de Sri Lanka. Bulletin du Jardin Botanique National de Belgique 54(1/2): 151–182. <ext-link xlink:href="10.2307/3667871" ext-link-type="doi" xlink:type="simple">https://doi.org/10.2307/3667871</ext-link></mixed-citation></ref><ref id="B30"><mixed-citation xmlns:xlink="http://www.w3.org/1999/xlink" xlink:type="simple"><person-group><name name-style="western"><surname>Reid</surname><given-names>DA</given-names></name><name name-style="western"><surname>Eicker</surname><given-names>A</given-names></name></person-group> (<year>1999</year>) <article-title>South African fungi 10: New species, new records and some new observations.</article-title><source>Mycotaxon</source><volume>73</volume>: <fpage>169</fpage>–<lpage>197</lpage>.</mixed-citation></ref><ref id="B11"><mixed-citation xmlns:xlink="http://www.w3.org/1999/xlink" xlink:type="simple"><person-group><name name-style="western"><surname>Heinemann</surname><given-names>P</given-names></name></person-group> (<year>1956</year>) <article-title>Champignons récoltés au Congo Belge par Madame M. Goossens-Fontana II. <italic><tp:taxon-name><tp:taxon-name-part taxon-name-part-type="genus">Agaricus</tp:taxon-name-part></tp:taxon-name></italic> Fries s.s.</article-title><source>Bulletin du Jardin Botanique de l’État à Bruxelles</source><volume>26</volume>: <fpage>1</fpage>–<lpage>127</lpage>. <ext-link xlink:href="10.2307/3667096" ext-link-type="doi" xlink:type="simple">https://doi.org/10.2307/3667096</ext-link></mixed-citation></ref></ref-list></tp:taxon-treatment>
